# Supplementary material for: Hybrid Polylactic-Acid–Pectin Aerogels: Synthesis, Structural Properties, and Drug Release
Source: Polymers (Basel). 2023 Jan 12;15(2):407. doi: 10.3390/polym15020407 (PMC9862002; doi:10.3390/polym15020407)
Supplement: Supplementary file 1 [file polymers-15-00407-s001.zip]

Archive with 1 entries (1 files):
- polymers-2148919-supplementary.pdf
